# Supplementary material for: Garrano Horses Perceive Letters of the Alphabet on a Touchscreen System: A Pilot Study
Source: Animals (Basel). 2022 Dec 12;12(24):3514. doi: 10.3390/ani12243514 (PMC9774258; doi:10.3390/ani12243514)
Supplement: Supplementary file 1 [file animals-12-03514-s001.zip]

Archive with 3 entries (3 files):
- animals-2053942-Supplementary.pdf
- Schubert et al supplementary video S2.mp4
- supplementary video S1.mp4
